# Supplementary material for: Bisphenol S Impairs Oestradiol Secretion during In Vitro Basal Folliculogenesis in a Mono-Ovulatory Species Model
Source: Toxics. 2022 Jul 30;10(8):437. doi: 10.3390/toxics10080437 (PMC9412475; doi:10.3390/toxics10080437)
Supplement: Supplementary file 1 [file toxics-10-00437-s001.zip › Table S1.xlsx]

## Sheet: Spearman r
Spearman correlations (r)	Follicle diameter D15	% follicles with antrum D15	Estradiol secretion D13	AMH secretion D15	Progesterone secretion D15	AHR	BMP15	CAT	COX4i1	COX 5B	CYP19A1	ESR1	ESR2	FSHr	GPX3	GPX8	HSD3B1	NDUFB4	NDUFB5	NDUFV2	NDUFAF2	SDHA	SOD1	SOD2
Follicle diameter D15		0.624278	0.223844	0.841189	0.150737	-0.699704	-0.656054	0.0299236	0.0376359	0.377384	0.308469	-0.222956	0.156635	0.696254	0.398982	-0.246213	-0.50924	-0.0228722	0.0778304	-0.138275	-0.163422	-0.0785231	0.262872	-0.48749
% follicles with antrum D15	0.624278		0.147137	0.594227	-0.178929	-0.189001	-0.505399	0.0103496	0.0207045	0.233324	0.202256	-0.0973925	0.150502	0.356515	0.20983	0.0536171	-0.475928	0.172137	0.206007	0.177005	0.00470342	-0.0541094	0.255857	-0.0846702
Estradiol secretion D13	0.223844	0.147137		0.172984	0.204767	-0.0495433	-0.465745	-0.209636	0.159727	0.173618	0.239574	-0.21108	-0.104242	0.151913	0.507875	-0.0298828	-0.248544	-0.00405386	0.106391	0.0462832	0.236528	0.0185969	0.0590127	-0.181871
AMH secretion D15	0.841189	0.594227	0.172984		0.198847	-0.37293	-0.604174	0.0590608	-0.150761	0.0670682	0.385293	0.0225452	0.308383	0.716502	0.552391	-0.379152	-0.435635	-0.191285	-0.160935	-0.0839871	-0.298398	-0.157018	-0.0139038	-0.433456
Progesterone secretion D15	0.150737	-0.178929	0.204767	0.198847		-0.179867	-0.222506	0.193857	-0.446828	-0.21666	0.427678	0.105616	0.0074006	0.151388	0.286977	-0.310876	-0.427799	-0.424539	-0.387199	0.240965	-0.226011	-0.207863	-0.108712	-0.0158754
AHR	-0.699704	-0.189001	-0.0495433	-0.37293	-0.179867		0.382653	0.0593145	-0.215209	-0.602514	-0.0815542	0.422379	0.182021	-0.484847	-0.168775	0.257291	0.421258	0.00979003	-0.139872	0.397603	0.094076	-0.143894	-0.261383	0.741564
BMP15	-0.656054	-0.505399	-0.465745	-0.604174	-0.222506	0.382653		0.0557229	0.00417852	-0.302077	-0.140736	0.215955	0.189566	-0.387427	-0.327809	0.198017	0.38693	-0.0159612	-0.1113	-0.0321171	-0.048414	0.156374	-0.163694	0.333773
CAT	0.0299236	0.0103496	-0.209636	0.0590608	0.193857	0.0593145	0.0557229		-0.360652	-0.292514	0.505027	0.451197	0.194548	0.241489	0.232636	-0.501815	-0.068904	-0.543407	-0.606655	0.084973	-0.353799	-0.26742	-0.324853	0.208433
COX4i1	0.0376359	0.0207045	0.159727	-0.150761	-0.446828	-0.215209	0.00417852	-0.360652		0.674983	-0.342703	-0.368256	-0.14733	0.0407394	-0.111655	0.385017	0.129546	0.556394	0.560285	-0.249775	0.31308	0.481135	0.364528	-0.115646
COX 5B	0.377384	0.233324	0.173618	0.0670682	-0.21666	-0.602514	-0.302077	-0.292514	0.674983		-0.212863	-0.570603	-0.331162	0.263539	-0.0389726	0.342432	-0.19808	0.604561	0.639847	-0.226981	0.283293	0.500156	0.543428	-0.407636
CYP19A1	0.308469	0.202256	0.239574	0.385293	0.427678	-0.0815542	-0.140736	0.505027	-0.342703	-0.212863		0.443892	0.443526	0.458161	0.588802	-0.369735	-0.149072	-0.503057	-0.490687	0.206215	-0.156985	-0.258676	-0.238125	0.114201
ESR1	-0.222956	-0.0973925	-0.21108	0.0225452	0.105616	0.422379	0.215955	0.451197	-0.368256	-0.570603	0.443892		0.266471	-0.0400086	0.305501	-0.250636	0.212518	-0.60347	-0.662568	0.327842	-0.229356	-0.320714	-0.550394	0.387009
ESR2	0.156635	0.150502	-0.104242	0.308383	0.0074006	0.182021	0.189566	0.194548	-0.14733	-0.331162	0.443526	0.266471		0.242871	0.147307	-0.0910288	0.0561385	-0.17315	-0.178765	-0.0334858	-0.213247	-0.121224	-0.122028	0.0659454
FSHr	0.696254	0.356515	0.151913	0.716502	0.151388	-0.484847	-0.387427	0.241489	0.0407394	0.263539	0.458161	-0.0400086	0.242871		0.48555	-0.380853	-0.336701	-0.21661	-0.213481	-0.102357	-0.331834	-0.0877404	0.0543764	-0.352946
GPX3	0.398982	0.20983	0.507875	0.552391	0.286977	-0.168775	-0.327809	0.232636	-0.111655	-0.0389726	0.588802	0.305501	0.147307	0.48555		-0.382	-0.0431482	-0.473665	-0.41014	0.05906	-0.0804916	-0.332426	-0.260576	0.0289397
GPX8	-0.246213	0.0536171	-0.0298828	-0.379152	-0.310876	0.257291	0.198017	-0.501815	0.385017	0.342432	-0.369735	-0.250636	-0.0910288	-0.380853	-0.382		0.16053	0.818664	0.777068	0.351329	0.631289	0.500348	0.700284	0.278691
HSD3B1	-0.50924	-0.475928	-0.248544	-0.435635	-0.427799	0.421258	0.38693	-0.068904	0.129546	-0.19808	-0.149072	0.212518	0.0561385	-0.336701	-0.0431482	0.16053		0.00629113	0.080025	0.0536776	0.0807571	0.0404527	-0.224862	0.404696
NDUFB4	-0.0228722	0.172137	-0.00405386	-0.191285	-0.424539	0.00979003	-0.0159612	-0.543407	0.556394	0.604561	-0.503057	-0.60347	-0.17315	-0.21661	-0.473665	0.818664	0.00629113		0.909232	0.0745568	0.573986	0.502707	0.739242	0.0137844
NDUFB5	0.0778304	0.206007	0.106391	-0.160935	-0.387199	-0.139872	-0.1113	-0.606655	0.560285	0.639847	-0.490687	-0.662568	-0.178765	-0.213481	-0.41014	0.777068	0.080025	0.909232		0.024245	0.60084	0.548641	0.783971	-0.101704
NDUFV2	-0.138275	0.177005	0.0462832	-0.0839871	0.240965	0.397603	-0.0321171	0.084973	-0.249775	-0.226981	0.206215	0.327842	-0.0334858	-0.102357	0.05906	0.351329	0.0536776	0.0745568	0.024245		0.170918	-0.0839504	0.214984	0.633688
NDUFAF2	-0.163422	0.00470342	0.236528	-0.298398	-0.226011	0.094076	-0.048414	-0.353799	0.31308	0.283293	-0.156985	-0.229356	-0.213247	-0.331834	-0.0804916	0.631289	0.0807571	0.573986	0.60084	0.170918		0.374395	0.481334	0.129893
SDHA	-0.0785231	-0.0541094	0.0185969	-0.157018	-0.207863	-0.143894	0.156374	-0.26742	0.481135	0.500156	-0.258676	-0.320714	-0.121224	-0.0877404	-0.332426	0.500348	0.0404527	0.502707	0.548641	-0.0839504	0.374395		0.394342	-0.154698
SOD1	0.262872	0.255857	0.0590127	-0.0139038	-0.108712	-0.261383	-0.163694	-0.324853	0.364528	0.543428	-0.238125	-0.550394	-0.122028	0.0543764	-0.260576	0.700284	-0.224862	0.739242	0.783971	0.214984	0.481334	0.394342		-0.0355834
SOD2	-0.48749	-0.0846702	-0.181871	-0.433456	-0.0158754	0.741564	0.333773	0.208433	-0.115646	-0.407636	0.114201	0.387009	0.0659454	-0.352946	0.0289397	0.278691	0.404696	0.0137844	-0.101704	0.633688	0.129893	-0.154698	-0.0355834
Ovine follicles were cultured for 15 days with different concentrations of BPS (0, 0.1 or 10 µM). At day 15, the culture was stopped and 64 alive follicles were used to assess the expression of 19 genes: seven genes involved in follicular development (aryl hydrocarbon receptor [AHR], bone morphogenetic protein 15 [BMP15], cytochrome P450 family 19 subfamily a member 1 [CYP19A1], oestrogen recepto…

## Sheet: P values
P values Spearman correlations	Follicle diameter D15	% follicles with antrum D15	Estradiol secretion D13	AMH secretion D15	Progesterone secretion D15	AHR	BMP15	CAT	COX4i1	COX 5B	CYP19A1	ESR1	ESR2	FSHr	GPX3	GPX8	HSD3B1	NDUFB4	NDUFB5	NDUFV2	NDUFAF2	SDHA	SOD1	SOD2
Follicle diameter D15		3.54726e-08	0.130397	3.85107e-14	0.301211	7.00846e-10	5.32827e-09	0.814424	0.767797	0.00211135	0.0131415	0.0790196	0.216447	1.68389e-10	0.00119927	0.0498567	0.000135481	0.857628	0.541001	0.27981	0.196947	0.540721	0.035853	4.3981e-05
% follicles with antrum D15	3.54726e-08		0.32367	6.74858e-06	0.218649	0.151676	2.39211e-05	0.935309	0.871	0.0635242	0.108985	0.447639	0.235202	0.00383317	0.0988296	0.673912	0.000415733	0.173788	0.102438	0.165202	0.970576	0.673618	0.0412889	0.505918
Estradiol secretion D13	0.130397	0.32367		0.24492	0.167373	0.755361	0.00110684	0.157285	0.283519	0.243167	0.104819	0.159091	0.48561	0.308037	0.000314583	0.841955	0.143827	0.978425	0.476611	0.760037	0.109445	0.902369	0.693566	0.221139
AMH secretion D15	3.85107e-14	6.74858e-06	0.24492		0.170776	0.0126601	5.44325e-06	0.686871	0.301133	0.647043	0.00625984	0.879109	0.0310993	7.06961e-09	4.68797e-05	0.00721669	0.00703882	0.187964	0.269298	0.570344	0.0372905	0.286513	0.924459	0.00186328
Progesterone secretion D15	0.301211	0.218649	0.167373	0.170776		0.242681	0.128497	0.181984	0.00128858	0.134838	0.00217526	0.474952	0.95975	0.299102	0.0479693	0.0296943	0.00826122	0.00236346	0.0059862	0.0989724	0.118403	0.156281	0.457149	0.913785
AHR	7.00846e-10	0.151676	0.755361	0.0126601	0.242681		0.00278007	0.655418	0.101646	4.44179e-07	0.539182	0.000861106	0.167656	9.95928e-05	0.201307	0.0491526	0.00231478	0.941336	0.290697	0.00181862	0.478495	0.281198	0.0455354	1.84055e-11
BMP15	5.32827e-09	2.39211e-05	0.00110684	5.44325e-06	0.128497	0.00278007		0.664457	0.974072	0.0161217	0.271255	0.0891525	0.136742	0.00170669	0.00929677	0.119782	0.00503335	0.901189	0.385158	0.802679	0.706322	0.224855	0.199866	0.00751027
CAT	0.814424	0.935309	0.157285	0.686871	0.181984	0.655418	0.664457		0.00341629	0.0189994	2.08247e-05	0.000206164	0.123447	0.0545559	0.0665386	2.39546e-05	0.630911	3.48517e-06	1.07561e-07	0.507878	0.00413075	0.0341049	0.00881756	0.0983699
COX4i1	0.767797	0.871	0.283519	0.301133	0.00128858	0.101646	0.974072	0.00341629		9.55729e-10	0.00557013	0.00298257	0.245331	0.749253	0.383638	0.00168089	0.364919	1.80801e-06	1.47726e-06	0.0483544	0.0117706	6.56168e-05	0.00306275	0.362827
COX 5B	0.00211135	0.0635242	0.243167	0.647043	0.134838	4.44179e-07	0.0161217	0.0189994	9.55729e-10		0.0912657	1.04734e-06	0.00751859	0.0353685	0.761695	0.00561018	0.163512	1.22168e-07	1.25487e-08	0.0736211	0.0233068	2.99435e-05	3.48157e-06	0.000827891
CYP19A1	0.0131415	0.108985	0.104819	0.00625984	0.00217526	0.539182	0.271255	2.08247e-05	0.00557013	0.0912657		0.000268364	0.00024192	0.000140694	3.8596e-07	0.0026391	0.296465	2.26962e-05	3.84949e-05	0.104913	0.21541	0.0406539	0.0581175	0.368893
ESR1	0.0790196	0.447639	0.159091	0.879109	0.474952	0.000861106	0.0891525	0.000206164	0.00298257	1.04734e-06	0.000268364		0.0347703	0.755554	0.0157525	0.0475603	0.134336	1.64927e-07	3.32121e-09	0.00871645	0.0705769	0.01104	2.96502e-06	0.00172824
ESR2	0.216447	0.235202	0.48561	0.0310993	0.95975	0.167656	0.136742	0.123447	0.245331	0.00751859	0.00024192	0.0347703		0.0531457	0.249282	0.474384	0.695591	0.171232	0.157554	0.794451	0.0906696	0.343938	0.336764	0.604647
FSHr	1.68389e-10	0.00383317	0.308037	7.06961e-09	0.299102	9.95928e-05	0.00170669	0.0545559	0.749253	0.0353685	0.000140694	0.755554	0.0531457		5.49176e-05	0.00190483	0.0156955	0.0855769	0.090308	0.424716	0.00739066	0.494106	0.669559	0.00422841
GPX3	0.00119927	0.0988296	0.000314583	4.68797e-05	0.0479693	0.201307	0.00929677	0.0665386	0.383638	0.761695	3.8596e-07	0.0157525	0.249282	5.49176e-05		0.00200569	0.763688	8.81856e-05	0.000842688	0.648409	0.530589	0.00829577	0.0391484	0.821863
GPX8	0.0498567	0.673912	0.841955	0.00721669	0.0296943	0.0491526	0.119782	2.39546e-05	0.00168089	0.00561018	0.0026391	0.0475603	0.474384	0.00190483	0.00200569		0.260457	1.42221e-16	4.39902e-14	0.00475245	2.23755e-08	2.97002e-05	1.19152e-10	0.0257495
HSD3B1	0.000135481	0.000415733	0.143827	0.00703882	0.00826122	0.00231478	0.00503335	0.630911	0.364919	0.163512	0.296465	0.134336	0.695591	0.0156955	0.763688	0.260457		0.965052	0.576693	0.708329	0.5732	0.778064	0.112646	0.00322321
NDUFB4	0.857628	0.173788	0.978425	0.187964	0.00236346	0.941336	0.901189	3.48517e-06	1.80801e-06	1.22168e-07	2.26962e-05	1.64927e-07	0.171232	0.0855769	8.81856e-05	1.42221e-16	0.965052		2.79499e-25	0.561419	7.10181e-07	2.68574e-05	3.04965e-12	0.913911
NDUFB5	0.541001	0.102438	0.476611	0.269298	0.0059862	0.290697	0.385158	1.07561e-07	1.47726e-06	1.25487e-08	3.84949e-05	3.32121e-09	0.157554	0.090308	0.000842688	4.39902e-14	0.576693	2.79499e-25		0.850396	1.52852e-07	3.23483e-06	1.85537e-14	0.423902
NDUFV2	0.27981	0.165202	0.760037	0.570344	0.0989724	0.00181862	0.802679	0.507878	0.0483544	0.0736211	0.104913	0.00871645	0.794451	0.424716	0.648409	0.00475245	0.708329	0.561419	0.850396		0.180463	0.516519	0.0906352	2.48312e-08
NDUFAF2	0.196947	0.970576	0.109445	0.0372905	0.118403	0.478495	0.706322	0.00413075	0.0117706	0.0233068	0.21541	0.0705769	0.0906696	0.00739066	0.530589	2.23755e-08	0.5732	7.10181e-07	1.52852e-07	0.180463		0.00250336	5.66369e-05	0.306305
SDHA	0.540721	0.673618	0.902369	0.286513	0.156281	0.281198	0.224855	0.0341049	6.56168e-05	2.99435e-05	0.0406539	0.01104	0.343938	0.494106	0.00829577	2.97002e-05	0.778064	2.68574e-05	3.23483e-06	0.516519	0.00250336		0.00138394	0.22605
SOD1	0.035853	0.0412889	0.693566	0.924459	0.457149	0.0455354	0.199866	0.00881756	0.00306275	3.48157e-06	0.0581175	2.96502e-06	0.336764	0.669559	0.0391484	1.19152e-10	0.112646	3.04965e-12	1.85537e-14	0.0906352	5.66369e-05	0.00138394		0.780133
SOD2	4.3981e-05	0.505918	0.221139	0.00186328	0.913785	1.84055e-11	0.00751027	0.0983699	0.362827	0.000827891	0.368893	0.00172824	0.604647	0.00422841	0.821863	0.0257495	0.00322321	0.913911	0.423902	2.48312e-08	0.306305	0.22605	0.780133
